# Supplementary material for: Adenosine Receptors Differentially Regulate the Expression of Regulators of G-Protein Signalling (RGS) 2, 3 and 4 in Astrocyte-Like Cells
Source: PLoS One. 2015 Aug 11;10(8):e0134934. doi: 10.1371/journal.pone.0134934 (PMC4532427; doi:10.1371/journal.pone.0134934)
Supplement: S1 Table — Data are normalised so that means of control data equal 100%. (XLSX) [file pone.0134934.s002.xlsx]

## Sheet: S1 table
A	NECA
	Concentration
	0	81.9		150.4	71.2	96.4	82.06	95.26	132.22	96.64	93.81	70.5564	77.6549	102.828	148.961	112.201	81.7909	104.701	101.307
	3e-08	93.2	125	133.2	97.4	251	121.58	151.76	145.06	166.46	271.41					94.1641	148.581	143.651	154.317
	1e-07	104.7	220.2	176.2	104.6	189.2	200.73	253.55	266.69	130.21	334.7	165.248	129.545	338.158	213.06
	3e-07	318.8	268.3	246.9	388.3	267.1	226.41	431.12	330.04	428.95	373.87	350.457	394.503	441.191	603.238	208.784	344.731	282.389	471.334
	1e-06	501.9	624.9	324.6	770.9	416.2	652.61	829.67	809.67	568.14	713.08	386.991	303.944	599.401	410.352	410.384	367.825	461.438	636.306
	1e-05	517.9	557.4	741.8	928.7	690.2	407.8	515.85	300.18	424.35	545.57	448.565	137.009	571.108	510.015	610.013	741.966	548.619	1052.66
B	CPA
	Concentration
	0	100.742	101.753	102.809	83.5279	111.167	108.212	109.708	90.575	91.5055	94.922	103.162	80.0286	121.888
	1e-07	73.8372	79.8233	76.9882	133.206	169.215	31.6237	64.2659	37.9341	84.7315	83.9035	102.705	90.4144	99.748
	1e-06	129.507	133.124	116.074	181.142	192.755	71.0066	80.2114	106.76	124.404	119.839	267.175	174.835	391.729
	1e-05	418.716	535.33	511.302	405.487	473.612	136.186	182.107	177.048	236.038	238.237	192.118	323.664	463.351
C	CGS21680
	Concentration
	0	82.5741	106.456	88.3639	87.9774	134.628	73.9034	80.207	104.478	141.412	77.1051	108.631	99.6377	114.626	77.81	113.06	101.29	107.84
	1e-10														74.21	77.87	115.6	77.34
	1e-09										124.697	106.148	92.1524	94.4136		107.83	84.8	73.76
	1e-08										114.906	77.3813	156.289	169.418	94.86	102.41	132.67	153.64
	1e-07	101.196	150.618	55.7707	106.254	214.678	96.8461	110.498	122.465	151.147	144.76	190.075	244.418	292.394	214.46	166.95	238.19	243.93
	1e-06	182.858	143.742	181.765	190.549	221.171	138.92	105.465	137.899	170.942	225.915	236.963	237.369	315.356	234.77	229.17	303.49	296.55
	1e-05	167.296	171.25	269.452	171.882	245.778	56.2854	165.136	191.413	256.401	173.982	192.25	146.642	121.742	264.4	195.37	240.75	245.71
D	IB-MECA
	Concentration
	0	82.5741	106.456	88.3639	87.9774	134.628	73.9034	80.207	104.478	141.412	86.0507	104.261	90.1917	119.496
	1e-07	103.066	110.62	121.404	110.888	189.146	157.363	93.1826	106.522	155.757	121.43	133.085	119.817	144.145
	1e-06	204.927	142.03	193.653	175.26	209.643	150.354	141.753	140.472	212.66	216.404	190.868	191.144	263.514
	1e-05	456.404	439.827	502.281	414.528	415.738	246.621	346.853	555.518	300.995	602.226	382.655	475.843	802.77
E	NECA in the presence of MRS1706
	Concentration
	0	72.79	125.63	168.13	65.34	121.74	87.9971	142.176	121.773	142.205	119.356	144.21	136.93	129.832	163.004
	3e-08	73.76	176.17	154.56	190.19	146.13	126.93	161.437	94.0747	152.498	225.224	144.817	126.2	154.064	125.595
	1e-07	214.74	133.86	277.15	179.32	246.48	197.833	193.489	206.914	184.234	214.45
	3e-07	168.91	401.96	197.43	185.54	273.45	77.918	198.259	73.6017	141.536	202.675	218.009	137.376	242.557	466.469
	1e-06	199.31	247.57	202.53	142.46	199.28	442.287	508.574	660.356	356.198	650.361	400.717	401.9	593.229	432.966
	1e-05	738.07	567.54	810.23	468.1	310.42	532.929	705.97	367.486	805.923	696.122	635.331	577.455	696.99
F	CGS21680 in the presence of ZM241385
	Concentration
	0	83.3682	120.232	97.2997	107.413	107	132	96.8	128	62.4257	72.4178	32.0172	61.9327	128.365	82.251	166.042	117.394
	1e-10	76.4892	169.239	174.149	143.996
	1e-09	129.357	96.857	148.133	116.351					53.1086	87.2624	50.8338	83.0906
	1e-08	100.375	78.8014	140.727	126.886					55.6585	46.8139	58.5531	59.5375	160.119	148.261	199.954	235.344
	3e-08					88.9	111	99.5	95.1
	1e-07	86.9625	143.13	104.662	138.303	102	78.6	107	48	37.3946	29.4364	38.0015	34.1284	282.984	160.418	299.686	400.768
	3e-07					79.8	102	177	145
	1e-06	140.543	79.4221	130.001	130.998	181	269	168	201	68.4714	54.7196	54.0251	61.1696	156.862	118.732	150.354	177.899
	1e-05	131.175	249.697	170.674	132.623	149	131	145	178	53.2	41.3415	56.3529	75.2086	146.643	111.842	141.229	181.676
G	Time course of expression following stimulation with NECA
	Time (h)
	0	60.1028	86.5845	125.746	127.567
	1	2907.7	3072.89	3581.22	3783.87
	2	1158.31	1400.83	1872.4	1857.76
	3	350.015	392.774	547.76	406.145
	5	228.578	264.586	302.273	248.814
