# Supplementary material for: Adenosine Receptors Differentially Regulate the Expression of Regulators of G-Protein Signalling (RGS) 2, 3 and 4 in Astrocyte-Like Cells
Source: PLoS One. 2015 Aug 11;10(8):e0134934. doi: 10.1371/journal.pone.0134934 (PMC4532427; doi:10.1371/journal.pone.0134934)
Supplement: S2 Table — Data are normalised so that means of control data equal 100%. (XLSX) [file pone.0134934.s003.xlsx]

## Sheet: S2 table
A	NECA
	Concentration
	0	125.08	105.1	73.34	111.81	84.67	94.9	128.06	100.18	88.58	88.28	83.3204	124.875	78.3101	113.494	106.716	109.213	71.594	112.477
	3e-08	107.77	79.25	106.08	88.44	107.86	88.66	74.54	119.08	91.64	95.67					103.498	73.6276	65.0573	62.559
	1e-07	100.56	70.59	57.98	101.09	90.45	92.86	72.51	111.21	63.99	101.46	71.2429	65.1999	58.9808	63.1747
	3e-07	54.16	78.37	64.97	80.97	86.38	68.83	68.3	69.08	66.31	74.87	73.3459	68.4229	74.6353	70.9133	37.8905	50.7844	32.1337	72.0363
	1e-06	93.84	109.64	79.09	116.29	84.03	53.94	70.99	67.01	72.98	57.77	54.8105	56.1449	61.837	65.9064	39.4477	46.8259	51.9272	60.7557
	1e-05	76.91	73.55	89.65	84.85	60.86	54.73	65.67	43.98	48.37	55.47	55.1012	86.2395	65.3478	65.9193	55.7385	78.4727	39.3804	99.2565
B	CPA
	Concentration
	0	90.0094	109.405	105.259	120.92	74.406	100.805	106.734	89.5965	102.864	77.9907	112.518	101.259	108.232
	1e-07	104.321	132.723	96.5134	86.4176	61.5722	114.961	136.354	104.158	131.919	95.2922	89.1819	88.6722	97.1135
	1e-06	81.6968	73.2788	114.823	67.1349	87.4597	87.6563	80.9644	70.1446	106.691	54.5935	93.9894	77.3131	99.9437
	1e-05	79.9825	104.91	75.4648	79.4803	49.1446	59.4673	90.8147	59.8468	83.2649	59.3862	55.1266	56.6957	69.9168
C	CGS21680
	Concentration
	0	114.105	91.6379	125.059	83.5369	85.6611	100.641	112.931	75.2617	111.166	84.7299	106.877	81.1143	127.278	90.54	114.97	80.41	114.08
	1e-10														78.72	102.22	124.46	94.92
	1e-09										73.2101	86.529	73.7861	86.3133	86.85	117.93	95.07	122.94
	1e-08										73.553	76.9573	72.4183	83.2364	96.75	87.1	81.87	85.01
	1e-07	69.3346	52.5611		55.7702	53.4755	49.8093	71.5185	71.1933	74.9361	70.5203	68.746	70.3745	80.9618	83.21	87.37	99.84	92.54
	1e-06	71.1807	95.6815	63.2843	91.553	68.0557	73.5914	88.067	68.85	79.8757	67.2592	76.6374	73.131	87.8008	76.17	76.92	85.66	79.59
	1e-05	80.5901	77.9441	97.7903	69.1306	66.589	103.096	72.2633	57.1052	76.2702	64.2243	68.7084	58.3827	89.8549	91.27	80.64	85.77	87.53
D	IB-MECA
	Concentration
	0	114.105	91.6379	125.059	83.5369	85.6611	100.641	112.931	75.2617	111.166		92.6487	107.58	85.408	114.363
	1e-07	85.8605	94.9439	79.7648	77.9012	75.8457	73.4853	104.337	101.68	71.4492		103.216	105.692	86.5322	86.2929
	1e-06	67.7847	73.7398	65.1834	45.2109	71.8777	94.7333	79.9955	80.3453	58.5973		88.0801	70.0779	74.3187	73.5006
	1e-05	74.0726	69.2367	66.2259	68.6923	57.0841	37.4229	75.2073	55.9659	51.8003		58.5899	103.863	61.383	60.658
E	NECA in the presence of MRS1706
	Concentration
	0	133.702	142.505	97.4671	105.404	100.752	105.167	101.257	96.6164	116.283	144.764		125.47	117.01	134.52
	3e-08	116.215	114.736	115.138	120.422	104.363	93.764	122.813	86.0693	114.647	121.329	81.4	96.15	96.82	108
	1e-07	104.296	109.99	143.295	90.7626	112.66	87.3518	80.6941	96.5559	83.5687	88.8111
	3e-07	85.785	101.327	105.674	82.358	92.8168	73.6873	83.5396	71.1683	79.7875	64.3229	80.32	53.69	53.55	64.45
	1e-06	95.6389	104.217	82.9675	87.0471	42.4492	100.901	82.2758	73.089	61.9888	96.7625	38	44.28	44.14	44.33
	1e-05	91.9918	99.0238	95.6929	87.3141	61.7932	57.239	61.3111	53.9878		60.7345	53.9	44.18	51.88	47.91
F	CGS21680 in the presence of ZM241385
	Concentration
	0	82.2	121.15	100.87	95.78
	1e-10	83.51	83.23	109.16	98.6
	1e-09	106.39	96.86	132.16	96.92
	1e-08	83.67	74.67	79.76	79.77
	1e-07	92.72	140.39	77.03	116.48
	1e-06	125.83	96.59	105.71	77.39
	1e-05	72.29	81.85	73.18	60.53
G	Time course of expression following stimulation with NECA
	Time (h)
	0	63.7745	104.804	108.413	123.009
	1	62.4655	70.7267	77.1092	79.951
	2	51.7929	64.633	65.3118	66.8016
	3	54.3434	61.8224	58.2589	55.1503
	5	69.0087	46.3927	55.7477	82.6721
