# Supplementary material for: Adenosine Receptors Differentially Regulate the Expression of Regulators of G-Protein Signalling (RGS) 2, 3 and 4 in Astrocyte-Like Cells
Source: PLoS One. 2015 Aug 11;10(8):e0134934. doi: 10.1371/journal.pone.0134934 (PMC4532427; doi:10.1371/journal.pone.0134934)
Supplement: S3 Table — Data are normalised so that means of control data equal 100%. (XLSX) [file pone.0134934.s004.xlsx]

## Sheet: S3 table
A	NECA
	Concentration
	0	92.1	110.22	90.59		107.09	88.54	116.82	115.49	68.63	110.52	91.5404	83.4184	96.0481	128.993
	3e-08	78.14	101.29	92.79	56.7	184.67	39.18	132.62		61.63	144.06
	1e-07	61.48	106.38	214.05	85.57	134.36	148.59	212.28		88.44	213.42	123.152	119.015	107.152	171.68
	3e-07	160.14	197.83	166.51	156.18	186.91	139.56	280.06	236.59	192.99	218.01	154.999	152.049	160.694
	1e-06	256.53	153.75	146.69	252.41	157.12	0	493.1	448.16	163.55	329.72	94.2219	112.929	135.668	214.33
	1e-05	221.08	322.36	430.53	286.58	289.42	221.69	470.2	145.96	243.4	511.59	227.186	95.6815	235.81	151.673
B	CPA
	Concentration
	0	127.396	31.3924	159.182	82.0294		103.809	65.5665	115.925	114.7	77.0983	82.8539	98.5016	141.546
	1e-07	121.156	84.2331	62.3388	109.894	89.5225	62.5999	63.91	53.3333	80.3347	65.2386	80.534	121.192	109.161
	1e-06	31.908	113.23	83.6794	105.788		47.3276	50.6106	53.2046	75.4296	81.7793	122.436	79.7776	226.012
	1e-05	130.477	233.035	163.108	215.865	444.146	64.3462	108.985	73.9942	95.314	122.367	100.505	263.734	305.144
C	CGS21680
	Concentration
	0	103.473	100.267	123.425	88.7162	84.1186	111.344	70.8645	93.0259	124.766	90.0974	100.177	94.8909	114.835	100.33	118.72	70.84	110.12
	1e-10														95.43	116.98	157.74	113.27
	1e-09										177.773	131.049	126.969	124.907	98.97	101.72	90.92	76.23
	1e-08										127.745	84.9318	191.947	317.21	87.67	138.41	57.8	107.69
	1e-07	43.4625	189.981		131.608	101.226	51.922	162.988	72.8822	156.444	179.669	178.759	219.239	295.106	134.67	88.01	101.81	152.57
	1e-06	133.879	115.748	95.5286	35.811	95.0721	75.2258	55.1649	68.3297	93.7215	157.147	166.466	202.691	161.532	56.29	117.49	130.13	133.94
	1e-05	94.1932	95.8953	112.046	72.7893	107.135	53.1473	60.0927	72.5412	98.719	106.688	258.838	124.683	115.237	91.08	84.35	77.64	146.91
D	IB-MECA
	Concentration
	0	103.473	100.267	123.425	88.7162	84.1186	111.344	70.8645	93.0259	124.766	74.5746	104.751		120.674
	1e-07	51.3759	83.402	31.7041	49.7301	53.4717	120.729	73.864	108.644	90.6273	114.664	108.928	106.743	105.857
	1e-06	67.0355	119.887	93.2881		21.3804	74.9121	79.8637	69.7673	102.775	143.641	84.5311	77.3134	200.323
	1e-05	77.341	124.964	170.053			107.647	131.146	162.507	69.1583	149.928		155.499	206.692
E	NECA in the presence of MRS1706
	Concentration
	0	95.1891	108.522	146.235	60.3253	89.7288	133.451	42.5777	99.0567	90.8094	134.105
	3e-08	123.015	185.522	197.569	166.689	161.912	83.1525	135.246	34.4897	90.9503	154.126
	1e-07	219.686	162.982	578.625	175.756	347.317	50.448	90.0954	79.0017	120.737	26.0219
	3e-07	224.077	326.927	107.984	172.442	326.426	34.6227	112.271	40.955	50.1415	194.293
	1e-06	259.946	299.548	234.778	144.726	357.304	159.308	160.891	145.127	121.77	234.962
	1e-05	358.04	318.829	433.935	335.222	439.794		434.399	59.9862	364.368	398.339
F	Time course of expression following stimulation with NECA
	Time(h)
	0	49.99	152.843	52.6606	144.507	61.157	68.7129	97.9349	172.195	92.1883	178.084	68.2918	61.436
	1	153.862	268.336	194.443	133.751	306.236	255.247	211.437	218.485	292.419	452.781	221.405	318.513
	2	171.581	309.382	353.127	383.781	251.716	312.639	373.598	272.356	28.0044	334.297	203.757	321.277
	3	209.892	126.175	514.575	290.833	0	447.79	407.968	559.485	44.0259	102.557	108.231	51.4385
	5	474.707	73.7761	302.032	698.35	234.569	190.622	193.623	327.359	89.041	167.346	68.849	188.839
