# Supplementary material for: Adenosine Receptors Differentially Regulate the Expression of Regulators of G-Protein Signalling (RGS) 2, 3 and 4 in Astrocyte-Like Cells
Source: PLoS One. 2015 Aug 11;10(8):e0134934. doi: 10.1371/journal.pone.0134934 (PMC4532427; doi:10.1371/journal.pone.0134934)
Supplement: S4 Table — (XLSX) [file pone.0134934.s005.xlsx]

## Sheet: Tabelle1
A	NECA
		Experiment 1			Experiment 2			Experiment 3			Experiment 4			Experiment 5			Aggregated data
	[NECA] (M)	norm. Expr.	Mean %	STD %	norm. Expr.	Mean %	STD %	norm.Expr.	Mean %	STD %	norm.Expr.	Mean %	STD %	norm.Expr.	Mean %	STD %	Mean	STD	SEM	n
	0	0.00280638	1	0.164818	0.00123853	1	0.216917	0.00173546	1	0.457791	0.000647763	1	0.378165	1.19004	1	0.28594	1	0.28679	0.0597999	23
		0.00285478			0.00233558			0.000532194			0.000526012			0.775058
		0.0028148			0.0020233			0.00144378			0.00104321			1.29849
		0.00203738			0.00201308			0.00169441			0.00121437			0.736416
		0.00330152			0.00219571			0.0025703
	1e-09				0.0013872	1.00058	0.290425	0.00150688	1.1096	0.483441							1.05509	0.380345	0.120276	10
					0.00137753			0.00228402
					0.0022362			0.00283879
					0.00268586			0.00123846
					0.0021251			0.00098215
	1e-08	0.00239173	1.17314	0.205435	0.00221938	1.54771	0.469265	0.000384718	0.419279	0.333505	0.000447174	0.763874	0.236951	1.06622	0.935933	0.0880375	0.978255	0.488542	0.101868	23
		0.00346159			0.00227568			0.000368072			0.000588317			0.912792
		0.0038366			0.00263793			0.000553304			0.00065438			0.881258
		0.00297253			0.00388074			0.00161165			0.000931247			0.883465
		0.0035443			0.00416343			0.00042648
	3e-08	0.0045769	1.70326	0.197327							0.000686423	1.1702	0.361608	0.391802	0.62716	0.194021	1.20814	0.519824	0.144173	13
		0.00456448									0.000791545			0.728908
		0.004									0.00123303			0.555654
		0.00489725									0.00130437			0.832277
		0.00549168
	1e-07	0.00668929	2.92992	0.546406	0.00848721	4.56005	0.357906	0.00154357	1.35092	0.450896	0.00101371	1.48204	0.228542	1.69935	1.90265	0.407499	2.41741	1.253	0.267141	22
		0.00815775			0.0084876			0.00333723			0.00122735			2.11077
		0.00722841						0.00179359			0.00139469			2.35493
		0.00779661			0.00883069			0.00232002			0.00144964			1.44553
		0.0106044			0.00996789			0.0017807
	3e-07	0.012633	3.79503	0.583217							0.00282768	2.68868	0.499309	2.12661	2.04875	0.170473	2.9173	0.879125	0.243825	13
		0.0116069									0.00204002			2.25016
		0.00895766									0.00188302			1.93701
		0.0090373									0.00247506			1.88121
		0.0101929
	1e-06	0.0126195	5.70133	0.852686	0.0152243	6.7792	1.28649	0.00511628	3.21728	1.30568	0.00377098	4.38887	0.827003	3.07828	3.8678	0.584345	4.84851	1.64724	0.343474	23
		0.0139159			0.0125313			0.00639745			0.00298951			3.80767
		0.0169773			0.0114948			0.00752248			0.00470307			4.15765
		0.0171257			0.01659			0.00200551			0.00359616			4.42763
		0.0181247			0.0106377			0.00461978
	1e-05				0.0118678	4.81089	0.826918	0.00860756	5.69877	1.88821	0.00282417	3.10316	0.599066	4.39442	4.41419	0.354395	4.58987	1.4102	0.332386	18
					0.00967616			0.00738093			0.0023557			4.53846
					0.00755693			0.0116388			0.00215886			3.94035
					0.00963013			0.00526797			0.00330931			4.78355
					0.00844553			0.012559
B	CPA
		Experiment 1			Experiment 2			Aggregated data
	[CPA] (M)	norm. Expr.	Mean %	STD %	norm. Expr.	Mean %	STD %	Mean	STD	SEM	n
	0	0.0016252	1	0.135746	0.00283768	1	0.103336	1	0.113735	0.0359663	10
		0.00215418			0.00357029
		0.0021969			0.00364317
		0.00181281			0.00307622
		0.00224258			0.00341521
	1e-07	0.00185513	0.798111	0.140142	0.00316004	0.736723	0.381576	0.767417	0.272923	0.0863057	10
		0.00145937			0.000753659
		0.00142889			0.00184257
		0.00194782			0.0023631
		0.00131518			0.00406791
	3e-07				0.00105164	0.639779	0.229675	0.639779	0.229675	0.102714	5
					0.00220015
					0.00272019
					0.00291105
					0.00170056
	1e-06	0.00158312	1.30602	0.548759	0.00342401	0.976346	0.264347	1.14118	0.441685	0.139673	10
		0.00447619			0.00369602
		0.0020973			0.00311045
		0.00239683			0.00181036
		0.00254812			0.00411044
	3e-06				0.00795059	1.85287	0.60564	1.85287	0.60564	0.270851	5
					0.00671113
					0.00316078
					0.00772394
					0.00510473
	1e-05	0.0040766	3.72515	1.39611	0.00810665	3.4567	0.881746	3.59093	1.10989	0.350977	10
		0.0084049			0.0142956
		0.0112571			0.00853858
		0.00543781			0.0137155
		0.0081931			0.0125264
C	CGS21680
		Experiment 1			Experiment 2			Aggregated data
	[CGS21680] (M)	norm. Expr.	Mean %	STD %	norm. Expr.	Mean %	STD %	Mean	STD	SEM	n
	0	0.00266376	1	0.356297	2.19872	1	0.404317	1	0.35927	0.113611	10
		0.00316254			2.8141
		0.00164674			1.36522
		0.00155055			3.07171
		0.00154024			1.13628
	1e-09				1.64903	0.874	0.265917	0.874	0.265917	0.118922	5
					1.62249
					1.52979
					1.59643
					2.85444
	1e-08				0.806869	0.606188	0.195231	0.606188	0.195231	0.0873101	5
					0.928714
					1.30235
					1.67993
					1.69926
	1e-07	0.001324	0.58697	0.165868	3.67905	1.16594	0.337836	0.876455	0.395053	0.124927	10
		0.000842686			1.80496
		0.0017404			2.45137
		0.000975692			2.19548
		0.00131787			2.21181
	1e-06	0.001624	0.917124	0.154679	2.49005	1.14424	0.348953	1.03068	0.281213	0.0889272	10
		0.00159738			3.22085
		0.00222709			1.20687
		0.00194272			2.63178
		0.00229714			2.56337
	1e-05	0.00262945	1.15613	0.170864	1.95584	1.28457	0.233487	1.22035	0.204419	0.0646431	10
		0.00185346			2.59824
		0.00279373			3.00392
		0.00238267			2.77755
		0.00255387			3.26296
D	IB-MECA
		Experiment 1			Experiment 2			Aggregated data
	[IB-MECA](M)	norm. Expr.	Mean %	STD %	norm. Expr.	Mean %	STD %	Mean	STD	SEM	n
	0	0.000701035	1	0.26545	0.00148112	1	0.226389	1	0.232585	0.0735499	10
		0.00106217			0.00137718
		0.00104243			0.00116577
		0.00143752			0.000862721
		0.00138841			0.00161392
	1e-09	0.00126493	1.19297	0.350804	0.00156562	1.51725	0.284859	1.35511	0.346365	0.10953	10
		0.0015843			0.00179949
		0.000696053			0.00187816
		0.00147926			0.0020686
		0.00169377			0.00255133
	1e-08	0.00098796	0.934413	0.279974	0.000973531	1.01663	0.264811	0.97552	0.260542	0.0823906	10
		0.00113351			0.000961686
		0.000654968			0.00164213
		0.000963148			0.0016663
		0.00152262			0.00136515
	1e-07	0.00148913	0.966944	0.247869	0.00152531	1.17765	0.171863	1.0723	0.229708	0.0726401	10
		0.00125862			0.00169231
		0.000954532			0.00116888
		0.0008			0.00153183
		0.000943119			0.00173722
	1e-06	0.000998833	1.04257	0.223948	0.00137723	1.81073	0.443977	1.42665	0.523261	0.16547	10
		0.000965812			0.00248168
		0.00101706			0.00259928
		0.00151251			0.00290069
		0.0013771			0.00241213
	1e-05	0.00383046	4.00573	0.394289	0.00538971	4.31926	0.800765	4.1625	0.617566	0.195292	10
		0.00463828			0.00618431
		0.00506724			0.00440328
		0.00450313			0.00707838
		0.00451942			0.00502255
E	NECA in the presence of MRS1706
		Experiment 1			Experiment 2			Experiment 3			Experiment 4			Experiment 5			Aggregated data
	[NECA] (M)	norm. Expr.	Mean %	STD %	norm. Expr.	Mean %	STD %	norm.Expr.	Mean %	STD %	norm.Expr.	Mean %	STD %	norm.Expr.	Mean %	STD %	Mean	STD	SEM	n
	0	0.00371737	1	0.353939	0.00335963	1	0.0817893	0.0252816	1	0.142855	0.000753763	1	0.273789	0.606399	1	0.259869	1	0.217105	0.0452695	23
		0.00234888			0.00356603			0.0264542			0.000646982			0.679972
		0.00150676			0.00334171			0.0225777			0.000874285			0.989528
		0.0032043			0.00370013			0.0299044			0.00119567			1.03148
		0.0041116			0.0029697			0.0325138
	1e-08	0.00271666	0.856499	0.110084	0.00176772	0.76596	0.181456				0.000781746	1.08379	0.252799	0.799952	1.07782	0.1857	0.931041	0.219478	0.0517315	18
		0.00285028			0.00274339						0.00072251			1.03991
		0.00237448			0.00216159						0.00114902			1.00143
		0.00205956			0.00316488						0.00110824			0.72346
		0.00275136			0.00313562
	3e-08	0.00162505	0.689437	0.225495	0.00231529	0.965204	0.235776	0.0239299	1.09941	0.227248	0.000524955	0.839345	0.244919	0.992149	1.27776	0.202996	0.966899	0.290787	0.0606334	23
		0.00222187			0.00429159			0.0293697			0.000603597			1.04986
		0.00164552			0.0037953			0.0242392			0.000780917			0.894777
		0.00161048			0.00324104			0.0353108			0.00100364			1.28926
		0.00316205			0.00270461			0.037474
	1e-07	0.0022432	1.27162	0.486456	0.00273626	0.969962	0.213695	0.0446494	1.58941	0.0641845	0.000446194	1.03711	0.381165	1.26874	1.41115	0.3762	1.25861	0.384946	0.0802667	23
		0.00272822			0.00318568			0.0441306			0.00104926			1.55918
		0.00349448			0.00454879			0.0453378			0.000888148			0.963005
		0.00578961			0.00296477			0.0414819			0.00121588			0.8763
		0.00467747			0.00299292			0.0417224
	3e-07	0.00423519	1.53347	0.390852	0.00392539	1.8698	0.656963	0.0443128	1.69015	0.231339	0.000553893	1.1938	0.459234	1.82649	1.90716	0.246544	1.64656	0.466165	0.0972022	23
		0.00419878			0.00632492			0.0362682			0.000915762			1.38408
		0.00345294			0.00492654			0.0522193			0.00149247			1.43996
		0.00440187			0.00978156			0.0506092			0.00118118			1.65717
		0.00654293			0.00671074			0.0476872
	1e-06	0.00561472	1.98714	0.685721	0.00796664	2.43377	0.414655	0.0501489	1.47864	0.245588	0.00203423	1.67216	0.624412	1.93133	2.74222	0.607333	2.05023	0.672925	0.140314	23
		0.00336451			0.00901535			0.0388358			0.00151739			1.90058
		0.00513772			0.00980293			0.0384464			0.000723017			2.25686
		0.00653964			0.00837685			0.0428865			0.00152893			2.98078
		0.0089297			0.00605951			0.0318599
	1e-05										0.00313271	4.00161	0.61797	3.30022	4.17749	0.453398	4.08955	0.510496	0.180488	8
											0.00295747			3.25294
											0.00414184			4.01536
											0.00365634			3.24801
