# Supplementary material for: Adenosine Receptors Differentially Regulate the Expression of Regulators of G-Protein Signalling (RGS) 2, 3 and 4 in Astrocyte-Like Cells
Source: PLoS One. 2015 Aug 11;10(8):e0134934. doi: 10.1371/journal.pone.0134934 (PMC4532427; doi:10.1371/journal.pone.0134934)
Supplement: S5 Table — (XLSX) [file pone.0134934.s006.xlsx]

## Sheet: Tabelle1
A	NECA
		Experiment 1			Experiment 2			Experiment 3			Experiment 4			Experiment 5			Experiment 6			Aggregated Data
	NECA [M]	norm. Expr.	Mean %	STD %	norm. Expr.	Mean %	STD %	norm.Expr.	Mean %	STD %	norm.Expr.	Mean %	STD %	norm.Expr.	Mean %	STD %	norm.Expr.	Mean %	STD %	Mean	STD	SEM	n
	0	1.23292	1	0.169529	1.65692	1	0.198072	1.34404	1	0.167406	1.70077	1	0.120998	1.53389	1	0.176528	0.910325	1	0.106678	1	0.145319	0.0274628	28
		1.02545			1.23124			1.50385			2.01585			1.25348			1.03852
		1.48113			1.94073			1.63576			1.57958			1.10939			0.917626
		1.56331			1.25968			1.66434			1.67567			1.637			1.13353
		1.53712			1.73939			1.07639			1.4703
	1e-09	1.68346	1.14046	0.229314				1.5201	0.883161	0.202373	1.7602	1.01962	0.132599							1.01441	0.208771	0.0539046	15
		1.33865						1.125			1.58167
		1.85345						0.84362			2.05887
		1.79742						1.53241			1.46606
		1.12767						1.35916			1.74104
	1e-08	1.81478	1.03986	0.259871	1.05795	0.801646	0.139708	1.56765	0.79328	0.216815	1.4164	0.813589	0.137076	1.39947	0.987474	0.0319133	0.789342	0.929192	0.174375	0.889591	0.190235	0.035951	28
		1.46003			1.21619			1.38923			1.1751			1.30109			0.767978
		1.43291			1.62946			0.996481			1.71502			1.3802			1.093
		1.55829			1.21069			0.867134			1.14079			1.38369			1.06645
		0.846578			1.16096			0.910457			1.42116
	3e-08				0.907591	0.709389	0.128352							1.06662	0.77695	0.0936386	0.866069	0.821962	0.0734294	0.764815	0.107001	0.0296767	13
					1.24808									1.19412			0.791382
					0.883852									1.14162			0.896449
					1.31702									0.897104			0.733947
					1.19653
	1e-07	0.87447	0.707772	0.0665335	0.992941	0.624996	0.0912719	1.21002	0.530518	0.189227	1.11925	0.569766	0.0659884	1.22838	0.679068	0.141512	0.666179	0.645925	0.0496789	0.623758	0.119676	0.0226166	28
		0.908077			1.04211			0.652345			0.920957			0.878365			0.642807
		0.99537			0.737307			0.714668			1.02609			0.855624			0.578888
		0.954266			1.11458			0.782922			0.909904			0.795431			0.695825
		1.10893			1.00551			0.472709			0.833853
	3e-07				0.799269	0.46106	0.101708							0.896106	0.634008	0.110298	0.60946	0.544525	0.091712	0.539957	0.118918	0.0329819	13
					0.806732									0.670489			0.592377
					0.556788									1.03873			0.566765
					0.548582									0.903128			0.409498
					0.897789
	1e-06	0.880303	0.592175	0.0687019	0.791026	0.480885	0.0343806	0.464112	0.440024	0.108425	0.998411	0.475388	0.101103	0.990208	0.639519	0.0913307	0.48072	0.458121	0.0609528	0.51189	0.104337	0.0197179	28
		0.730964			0.671788			0.727728			0.611263			0.708103			0.51936
		0.933389			0.80557			0.544967			0.702597			0.959291			0.375151
		0.71829			0.767132			0.8579			0.734291			0.881348			0.457252
		0.787491			0.728828			0.584196			0.96674
	1e-05	0.764125	0.560821	0.0767698				0.557532	0.394007	0.0493958	1.03807	0.562678	0.0586043	0.603246	0.469017	0.0320359	0.494207	0.453719	0.0526526	0.490368	0.0860902	0.017951	23
		0.930286						0.51309			0.855168			0.657147			0.37795
		0.786742						0.50908			0.893013			0.706551			0.483896
		0.699816						0.684559			0.889464			0.628485			0.458822
		0.655005						0.582191			1.07451
B	CPA
		Experiment 1			Experiment 2			Aggregated Data
	[CPA] (M)	norm. Expr.	Mean %	STD %	norm. Expr.	Mean %	STD %	Mean	STD	SEM	n
	0	3.63021	1	0.148014	2.22795	1	0.149539	1	0.14027	0.0443572	10
		2.66922			2.60939
		2.51668			2.51839
		3.18227			1.77916
		3.21822			2.08502
	1e-07	2.83046	1.0071	0.171162	3.46724	1.09149	0.272112	1.04929	0.218879	0.0692157	10
		3.2844			1.99953
		3.23905			2.15854
		3.67062			2.56537
		2.30006			2.05575
	3e-07				1.73504	0.892337	0.0804876	0.892337	0.0804876	0.0359952	5
					2.08491
					2.21291
					2.05097
					1.9281
	1e-06	1.84225	0.621719	0.119508	1.66723	0.721512	0.138461	0.671616	0.132795	0.0419935	10
		2.32022			1.70151
		1.49121			1.89767
		2.20535			1.74282
		1.60141			1.08606
	3e-06				1.08964	0.452096	0.0578352	0.452096	0.0578352	0.0258647	5
					1.10708
					0.802033
					0.977637
					1.09607
	1e-05	0.964164	0.348853	0.0791921	0.916976	0.480727	0.070356	0.41479	0.0990861	0.0313338	10
		1.04676			1.28372
		1.47833			0.93767
		0.872649			1.06924
		0.946457			1.1861
C	CGS21680
		Experiment 1			Experiment 2			Aggregated Data
	[CGS21680] (M)	norm. Expr.	Mean %	STD %	norm. Expr.	Mean %	STD %	Mean	STD	SEM	n
	0	1.55676	1	0.0790046	2.136	1	0.18655	1	0.13506	0.0427098	10
		1.83806			2.22446
		1.72174			2.86914
		1.58977			2.71093
		1.52783			3.34745
	1e-09	1.35599	0.887694	0.103862				0.887694	0.103862	0.0464487	5
		1.50803
		1.42805
		1.73021
		1.28714
	1e-08	1.579	0.963061	0.0834892				0.963061	0.0834892	0.0373375	5
		1.68132
		1.51645
		1.75193
		1.4013
	1e-07	1.34047	0.924404	0.157283	2.54732	1.01815	0.110456	0.971276	0.137325	0.043426	10
		1.89362			3.15115
		1.60718			2.85283
		1.22299			2.54151
		1.54743			2.43633
	1e-06	1.28482	0.869005	0.0989335	2.48482	0.834547	0.0902716	0.851776	0.0911138	0.0288127	10
		1.57981			2.25674
		1.32446			2.40565
		1.33178			1.98547
		1.63465			1.95677
	1e-05	0.657576	0.542004	0.0934679	1.34184	0.562058	0.134889	0.552031	0.109915	0.0347581	10
		0.860593			1.72328
		1.04358			1.83016
		0.883556			1.63259
		1.01764			0.940738
D	IB-MECA
		Experiment 1			Experiment 2			Aggregated Data
	[IB-MECA] (M)	norm. Expr.	Mean %	STD %	norm. Expr.	Mean %	STD %	Mean	STD	SEM	n
	0	1.96273	1	0.162674	1.4111	1	0.050703	1	0.113595	0.0359219	10
		1.25899			1.44367
		1.47568			1.55376
		1.58416			1.41403
		1.55755			1.56135
	1e-09	1.82565	1.30754	0.142808	1.555	1.19175	0.184735	1.24965	0.167202	0.0528738	10
		2.19494			1.94681
		2.32838			1.38246
		2.07677			1.95306
		1.82424			1.96241
	1e-08	1.59954	0.960382	0.134226	1.66243	1.08366	0.234991	1.02202	0.19176	0.0606398	10
		1.41279			1.23751
		1.72608			1.32415
		1.18691			2.11631
		1.60322			1.66128
	1e-07	2.03932	0.942356	0.216221	1.47472	0.954643	0.141028	0.9485	0.17222	0.0544609	10
		1.18282			1.65102
		1.25464			1.5364
		1.51239			1.16667
		1.39807			1.22018
	1e-06	1.0289	0.616086	0.0926647	0.833333	0.533328	0.116059	0.574707	0.108191	0.0342131	10
		1.05061			0.832222
		1.06804			0.515819
		0.966819			0.770882
		0.715202			0.985785
	1e-05	0.703016	0.492798	0.111749	0.505331	0.380053	0.0295423	0.436426	0.0973087	0.0307717	10
		0.584764			0.570048
		1.05379			0.541223
		0.801442			0.624433
		0.720085			0.565243
E	NECA in the Presence of MRS1706
		Experiment 1			Experiment 2			Experiment 3			Experiment 4			Aggregated Data
	[NECA] (M)	norm. Expr.	Mean %	STD %	norm. Expr.	Mean %	STD %	norm.Expr.	Mean %	STD %	norm.Expr.	Mean %	STD %	Mean	STD	SEM	n
	0	2.90295	1	0.16996	1.43919	1	0.113935	1.33882	1	0.100402	0.911492	1	0.136955	1	0.12223	0.0288098	18
		3.53785			1.63298			1.60073			1.22263
		3.8093			1.5174			1.4991			1.17806
		2.57989			1.25509			1.28932			0.996516
		3.84736			1.26921
	1e-08				1.22353	0.996637	0.182176	1.53968	1.18069	0.171927	1.18218	1.04418	0.0598674	1.0679	0.160913	0.0446292	13
					1.47467			1.50551			1.0716
					1.83566			2.0435			1.17895
					1.19415			1.67429			1.06631
					1.36193
	3e-08	2.77271	0.912282	0.0951937	1.55478	0.988404	0.159852	1.05273	0.935208	0.152892	0.892426	0.907143	0.191593	0.93738	0.14112	0.0332623	18
		3.39706			1.69408			1.32109			0.963788
		2.6557			1.39569			1.40488			1.26662
		3.12759			1.1183			1.57815			0.785766
		3.26139			1.26852
	1e-07	2.77675	0.737602	0.0674357	1.41545	0.881285	0.132676	1.3147	0.977309	0.164233	1.06784	0.705047	0.19757	0.823548	0.169941	0.0400556	18
		2.59394			0.965521			1.4451			0.695277
		2.24374			1.38584			1.13991			0.578888
		2.27218			1.16224			1.69829			0.695825
		2.41465			1.34027
	3e-07	2.5177	0.626241	0.126358	0.587537	0.504705	0.106324	0.904488	0.744428	0.0945455	0.887086	0.719601	0.0710322	0.639491	0.135575	0.0319553	18
		2.54078			0.560272			1.15432			0.736042
		1.59252			0.913459			1.00666			0.759295
		1.86462			0.704999			1.1986			0.718117
		1.92841			0.824132
	1e-06	2.03013	0.593387	0.113371	0.570263	0.620644	0.213005	1.14277	0.77678	0.0998706	0.826937	0.629473	0.0981319	0.649732	0.149119	0.0351477	18
		1.45923			0.899815			0.902691			0.678644
		1.84178			0.623805			1.21642			0.612841
		2.06323			1.31546			1.18749			0.593783
		2.50176			1.00584
	1e-05							0.797142	0.547097	0.140616	0.536119	0.467067	0.0952274	0.507082	0.119124	0.0421166	8
								0.568593			0.631378
								1.04994			0.399898
								0.718084			0.445053
