# Supplementary material for: Adenosine Receptors Differentially Regulate the Expression of Regulators of G-Protein Signalling (RGS) 2, 3 and 4 in Astrocyte-Like Cells
Source: PLoS One. 2015 Aug 11;10(8):e0134934. doi: 10.1371/journal.pone.0134934 (PMC4532427; doi:10.1371/journal.pone.0134934)
Supplement: S6 Table — (XLSX) [file pone.0134934.s007.xlsx]

## Sheet: Tabelle1
A	NECA
		Experiment 1			Experiment 2			Experiment 3			Experiment 4			Experiment 5			Experiment 6			Aggregated Data
	[NECA] (M)	norm. Expr.	Mean %	STD %	norm. Expr.	Mean %	STD %	norm.Expr.	Mean %	STD %	norm.Expr.	Mean %	STD %	norm.Expr.	Mean %	STD %	norm.Expr.	Mean %	STD %	Mean	STD	SEM	n
	1e-11	1.57648	1	0.323437	1.94587	1	0.131305	0.295391	1	0.401996	0.576598	1	0.286337	0.114754	1	0.223274	1.01391	1	0.102324	1	0.246662	0.0466147	28
		1.41912			2.69135			0.325259			0.463967			0.112182			0.864858
		1.49003			2.25273			0.614688			0.604889			0.121154			1.11355
		1.52041			2.02267			0.278399			0.680741			0.173802			1.00768
		2.76364			2.35708			0.602838			0.965446
	1e-09				1.54225	0.894159	0.217901	0.0847797	0.75111	0.346947	0.718628	1.0743	0.304157							0.906522	0.305161	0.0787923	15
					1.61233			0.358422			1.03858
					2.20271			0.308531			0.641715
					2.75109			0.488858			0.630873
					1.96852			0.34919			0.506403
	1e-08	1.68643	1.11889	0.223357	1.04287	0.811428	0.228738	0.32401	0.93883	0.380387	0.184372	0.395056	0.254556	0.0836609	0.865116	0.164079	0.803953	0.788291	0.0271147	0.819095	0.319865	0.0604487	28
		1.89623			2.13954			0.481123			0.210345			0.129312			0.748555
		2.35654			1.67525			0.482424			0.0935429			0.110051			0.793561
		1.5026			2.39583			0.150334			0.536009			0.128472			0.807096
		2.37054			1.89105			0.549214			0.276114
	3e-08	1.29993	0.950946	0.241136										0.107167	0.845079	0.0786089	0.315071	0.536898	0.204825	0.790972	0.254111	0.0704777	13
		1.84875												0.0975705			0.573863
		1.34252												0.114952			0.458742
		2.18039												0.121349			0.799914
		3.66939
	1e-07	1.10208	0.761186	0.144187	2.258	0.786366	0.160678	0.271613	0.794982	0.0915525	0.210784	0.573336	0.171793	0.115623	0.781296	0.0828765	0.760146	0.815459	0.0878199	0.747407	0.145297	0.0279624	27
		1.70919			1.82053			0.334445			0.517811			0.103164			0.762273
		1.13815						0.345926			0.360315			0.089442			0.945084
		1.25993			1.58612			0.360714			0.434145			0.0995223			0.794333
		1.46601			1.42504			0.36994			0.364163
	3e-07	1.03573	0.515617	0.0981669										0.1101	0.756835	0.111378	0.565445	0.610947	0.0686363	0.61917	0.135274	0.0375182	13
		1.10894												0.0909197			0.710959
		0.768905												0.0821987			0.600639
		0.701586												0.111767			0.566746
		0.906634
	1e-06	0.632234	0.652629	0.296988	1.64393	0.707518	0.162059	0.425924	0.687953	0.191567	0.377293	0.562112	0.168049	0.0844924	0.721527	0.172184	0.435685	0.565508	0.114029	0.649971	0.188265	0.0355788	28
		0.710719			1.90698			0.225803			0.431135			0.102421			0.579453
		1.0948			1.2781			0.273775			0.508423			0.120817			0.536137
		1.38233			1.98			0.298708			0.218401			0.0688272			0.710756
		1.90327			1.16451			0.231895			0.315018
	1e-05				0.987048	0.431781	0.0813233	0.284062	0.784674	0.192715	0.304034	0.474239	0.075018	0.0739585	0.552353	0.0473962	0.510338	0.527584	0.0763082	0.555357	0.164737	0.0343499	23
					1.23541			0.434977			0.274929			0.0712753			0.538782
					0.730902			0.406061			0.353469			0.0641039			0.622879
					1.01188			0.269585			0.256902			0.0789304			0.438338
					0.900802			0.266137			0.371692
B	CPA
		Experiment 1			Experiment 2			Aggregated Data
	[CPA] (M)	norm. Expr.	Mean %	STD %	norm. Expr.	Mean %	STD %	Mean	STD	SEM	n
	0	3.1238	1	0.160931	6.70671	1	0.109891	1	0.129915	0.0410826	10
		3.8327			5.41053
		3.60947			6.807
		3.69239			5.58081
		4.79979			5.69089
	1e-07	3.82005	0.871818	0.0839673	7.74321	1.06231	0.251779	0.956479	0.193331	0.0644436	9
		3.20433
		3.31938			4.99557
		3.33379			5.20597
		2.93769			7.7171
	3e-07				2.9597	0.68333	0.155686	0.68333	0.155686	0.0696247	5
					4.25019
					5.01397
					5.0294
					3.38054
	1e-06	2.22926	0.910009	0.269101	4.78522	0.686639	0.125304	0.798324	0.230266	0.0728165	10
		5.02277			3.67923
		3.68933			4.65755
		3.0208			3.04066
		3.38091			4.57104
	3e-06				4.13393	0.598175	0.123931	0.598175	0.123931	0.0554235	5
					4.1302
					2.34216
					3.55448
					3.90168
	1e-05	1.00569	0.487494	0.144852	2.57003	0.522624	0.06992	0.505059	0.108816	0.0344107	10
		1.96247			3.65565
		2.54188			2.91225
		1.81215			3.26703
		1.96854			3.37615
C	CGS21680
		Experiment 1			Experiment 2			Aggregated Data
	[CGS21680] (M)	norm. Expr.	Mean %	STD %	norm. Expr.	Mean %	STD %	Mean	STD	SEM	n
	0	5.06925	1	0.41675	1364.75	1	0.273815	1	0.332436	0.105125	10
		3.8808			1600.74
		2.07108			819.807
		3.0095			1285.16
		1.87267			902.399
	1e-09				873.872	0.794055	0.0645653	0.794055	0.0645653	0.0288745	5
					1015.06
					996.334
					855.518
					1001.99
	1e-08				681.158	0.761987	0.277531	0.761987	0.277531	0.124116	5
					576.269
					800.94
					1109.26
					1383.61
	1e-07	2.03886	0.641198	0.22744	2246.47	1.13551	0.441098	0.888356	0.421117	0.133169	10
		1.01541			848.67
		3.0287			1244.24
		1.87629			1145.38
		2.23791			1297.51
	1e-06	1.51804	0.79079	0.385132	1919.58	1.39477	0.511684	1.09278	0.532558	0.16841	10
		1.91412			2420.74
		2.0293			740.172
		2.49947			1620.56
		4.61526			1629.7
	1e-05	1.88091	0.574342	0.15892	707.965	0.837009	0.164195	0.705675	0.205844	0.0650937	10
		1.56707			1055.76
		2.36976			1099.37
		1.11042			915.902
		2.20576			1220.34
D	IB-MECA
		Experiment 1			Experiment 2			Aggregated Data
	[IB-MECA] (M)	norm. Expr.	Mean %	STD %	norm. Expr.	Mean %	STD %	Mean	STD	SEM	n
	0	1.00564	1	0.167381	0.596442	1	0.186355	1	0.166993	0.0528077	10
		1.01866			0.518191
		1.1039			0.511415
		1.15002			0.389587
		1.47923			0.652504
	1e-09		1.05803	0.289973	0.413302	1.05381	0.297524	1.05568	0.275313	0.0917709	9
		1.50151			0.547708
		0.747456			0.467311
		1.22567			0.557695
		1.39863			0.825683
	1e-08	1.02596	0.989923	0.364635	0.333207	0.809743	0.15029	0.899833	0.279553	0.0884023	10
		1.26844			0.431228
		0.564			0.389719
		1.11513			0.54816
		1.7259			0.458194
	1e-07	1.11961	0.802718	0.127127	0.516448	0.841669	0.139884	0.822193	0.127675	0.0403743	10
		1.02262			0.512987
		0.797177			0.411583
		0.778261			0.339529
		0.903945			0.465143
	1e-06	0.497199	0.425888	0.0973689	0.163232	0.640172	0.18872	0.53303	0.181101	0.0572691	10
		0.479658			0.392903
		0.316051			0.374202
		0.623289			0.406026
		0.535834			0.371705
	1e-05	0.353429	0.344577	0.0244289	0.299113	0.514479	0.181999	0.429528	0.151676	0.047964	10
		0.38823			0.267098
		0.427669			0.124118
		0.411644			0.393911
		0.402913			0.288462
E	NECA in the presence of MRS1706
		Experiment 1			Experiment 2			Experiment 3			Experiment 4			Experiment 5			Aggregated Data
	[NECA] (M)	norm. Expr.	Mean %	STD %	norm. Expr.	Mean %	STD %	norm.Expr.	Mean %	STD %	norm.Expr.	Mean %	STD %	norm.Expr.	Mean %	STD %	Mean	STD	SEM	n
	0	2.09935	1	0.337011	3.96433	1	0.084789	25.2383	1	0.0528026	0.131974	0.99337	0.136071	0.746163	1	0.208486	0.999096	0.177517	0.0378468	22
		2.17882			4.20335			22.5976						1.01273
		1.31855			3.50575			24.2003			0.11079			1.26336
		2.54775			3.9444			24.7492			0.146059			1.05477
		3.47294			3.45064			26.0622
	1e-09																#DIV/0!	#DIV/0!	#DIV/0!	0
	1e-08	2.35157	0.790046	0.150268	2.90498	1.06321	0.254419				0.125843	0.944886	0.210888	0.809937	0.946663	0.198858	0.935138	0.215499	0.0507936	18
		1.99581			4.77093						0.0858556			1.15592
		1.5428			3.11563						0.152032			1.12306
		1.50876			4.51024						0.129397			0.770654
		1.77935			4.97205
	3e-08	1.06172	0.49434	0.104543	3.17344	1.07305	0.220757	21.8586	1.02187	0.177223	0.144279	0.92642	0.217526	0.914971	0.945112	0.0839638	0.888367	0.268159	0.055915	23
		1.20307			4.69488			27.8782			0.0797302			1.04602
		1.03642			4.80901			19.0729			0.126689			0.868011
		0.902697			4.61105			28.3315			0.132792			1.02424
		1.53904			3.17306			28.3933
	1e-07	1.34496	0.583171	0.0835985	4.08815	0.955215	0.129403	24.8155	1.0641	0.0925957	0.0831759	0.92671	0.230498	0.906065	0.76102	0.188252	0.859275	0.222454	0.0463849	23
		1.32433			3.70286			24.4778			0.137623			0.958967
		1.09045			3.70217			24.1844			0.111558			0.691817
		1.37854			2.80861			28.4778			0.151285			0.545847
		1.63666			3.9127			28.7661
	3e-07	1.03625	0.450929	0.0477002	3.06344	0.662372	0.215311	26.6946	0.94575	0.122337	0.0624089	0.797914	0.220679	0.730939	0.777795	0.0993901	0.721656	0.223722	0.0466492	23
		0.886178			2.13857			19.2358			0.108329			0.927035
		1.11675			2.13929			21.4099			0.126612			0.700367
		1.01994			1.62466			25.4287			0.119074			0.812748
		1.17951			3.66446			23.4141
	1e-06	1.04743	0.427992	0.117725	1.5362	0.768342	0.315813	18.7599	0.676876	0.0865439	0.0952205	0.682981	0.0655324	0.735127	0.699278	0.0569071	0.647612	0.195512	0.0407671	23
		0.736004			2.19428			13.7325			0.0768953			0.650243
		0.946089			2.68878			15.2479			0.089504			0.782203
		0.808954			4.58892			17.0253			0.0948219			0.683399
		1.43369			3.64294			18.387
	1e-05										0.08937	0.724324	0.128324	0.531342	0.58576	0.0771316	0.655042	0.122852	0.0434349	8
											0.0851036			0.664274
											0.119387			0.526614
											0.0841573			0.665927
